# Supplementary material for: Tobacco Mosaic Virus Infection of Chrysanthemums in Thailand: Development of Colorimetric Reverse-Transcription Loop-Mediated Isothermal Amplification (RT–LAMP) Technique for Sensitive and Rapid Detection
Source: Plants (Basel). 2022 Jul 6;11(14):1788. doi: 10.3390/plants11141788 (PMC9325109; doi:10.3390/plants11141788)
Supplement: Supplementary file 1 [file plants-11-01788-s001.zip]

Archive with 1 entries (1 files):
- plants-1743044-supplementary.pdf
